# Supplementary material for: Spinal Muscular Atrophy in the Black South African Population: A Matter of Rearrangement?
Source: Front Genet. 2020 Feb 13;11:54. doi: 10.3389/fgene.2020.00054 (PMC7033609; doi:10.3389/fgene.2020.00054)
Supplement: Supplementary file 1 [file Table_1.xlsx]

## Sheet: N.NB - Black Negatives
N/NB: Black controls negative for SMA
Patient	P021-A2 Probes (according to Ensembl genome browser proposed map position)
	RAD17	SERF1B	SMN2 Ex 7	SMN2 Ex 8	SMN1 Ex 7	SMN1 Ex 8	SMN1/2 Ex 1	SMN1/2 Ex 4	SMN1/2 Ex 6	SMN1/2 Ex 8	NAIP1 Ex5	NAIP1/2 Ex 13	GTF2H2 Ex 5	GTF2H2-8	GTF2H2-11
BlackNeg1	0.98	0.88	0.3	0	1.68	1.41	0.8	0.76	0.78	0.74	0.98	0.8	0.86	0.84	0.8
BlackNeg2	0.93	1.03	0.62	0.5	1.54	1.42	1.04	1.03	1.01	0.98	0.96	1.11	0.83	0.9	0.75
BlackNeg3	0.99	1.03	0.98	0.55	1.06	1.48	0.99	0.99	1.02	0.97	1.02	0.98	1.04	1.21	1.05
BlackNeg4	0.98	1.06	0.66	0.53	1.58	1.45	1.02	1	1.03	0.99	0.99	0.84	0.71	0.83	0.55
BlackNeg5	0.99	1.03	0.7	0	1.53	1.85	1.08	1.03	1.02	1.02	0.97	0.96	1.06	0.94	1
BlackNeg6	0.96	1.05	0.61	0.5	1.54	1.29	1.06	1.02	1.01	0.94	0.94	0.97	0.89	0.84	0.79
BlackNeg7	1.02	0.98	0.95	0.52	0.91	1.35	1.11	0.95	1.03	0.96	1.44	0.97	1.02	0.92	0.96
BlackNeg8	0.79	1.47	0.65	1.16	0.72	0.91	1.42	1.35	0.92	1.07	0.91	1.24	0.89	1.11	0.89
BlackNeg9	0.96	0.87	0.59	0.52	1.07	1	0.8	0.77	0.78	0.75	0.98	0.81	0.7	0.87	0.55
BlackNeg10	0.94	1.02	0.95	0.95	1.01	0.99	1.02	1.02	1	0.99	1.42	0.95	0.84	1.18	0.54
BlackNeg11	0.94	1.11	0.94	0.97	0.99	0.98	0.91	1.08	1	1.02	0.94	0.98	0.83	0.92	0.76
BlackNeg12	0.95	0.93	0.59	0.54	1.05	0.98	0.69	0.82	0.76	0.77	0.96	0.7	0.8	1.21	0.73
BlackNeg13	0.99	0.98	0.7	0.57	1.54	1.42	1.12	0.96	1.03	0.96	1.01	0.8	0.9	0.9	0.79
BlackNeg14	1.01	0.86	0.66	0	1.11	1.45	0.87	0.77	0.81	0.74	1.01	0.66	0.59	0.8	0.3
BlackNeg15	1	1.05	1	0.96	1.07	0.94	1.1	0.99	1.02	0.97	1.01	0.79	0.91	0.92	0.81
BlackNeg16	0.96	0.84	0.32	0	1.59	1.46	0.85	0.78	0.79	0.76	0.99	0.83	1.05	1.15	1.02
BlackNeg17	0.97	1.04	0.94	0.99	0.98	1.01	1.02	1.05	0.98	1.01	1.43	1.01	0.91	0.88	0.77
BlackNeg18	1.01	1.01	1.02	0.96	1.05	0.94	1.06	0.98	0.98	0.95	0.96	0.91	0.85	0.89	0.79
BlackNeg19	0.98	1.1	0.97	1.01	0.97	1.02	0.99	1	1.08	1.08	1.01	1.01	0.92	0.88	0.78
BlackNeg20	0.98	1.03	1.01	0.95	0.99	0.99	0.99	1.01	0.99	0.98	1.44	0.96	0.85	1.2	0.52
BlackNeg21	1.06	0.97	0.81	0.98	1.57	0.99	0.95	0.95	1.05	0.89	1.49	0.94	0.68	0.89	0.5
BlackNeg22	1.01	0.96	0.81	0.59	1.58	1.43	0.97	0.92	1.05	0.89	1.52	0.96	0.98	1.34	1
BlackNeg23	0.99	0.89	0.47	0	2.17	1.89	0.91	0.84	1.05	0.81	1.46	1.11	1.04	1.66	1.17
BlackNeg24	0.85	0.79	0.27	0	1.82	1.37	0.81	0.72	0.84	0.81	1.09	0.94	0.79	0.89	0.77
BlackNeg25	0.96	0.84	0.69	0.54	1.05	0.96	0.72	0.75	0.8	0.7	1.4	0.8	0.8	0.94	0.51
BlackNeg26	1.01	1.14	2.21	0.96	1.96	0.88	1	1.01	0.93	0.9	1.68	1.04	0.97	1.18	0.88
BlackNeg27	1.05	1.09	1.17	1.07	1.4	1.53	1.22	1.15	1.27	1.14	1.59	0.95	0.67	0.99	0.51
BlackNeg28	1.03	0.91	1.11	1	0.98	0.98	0.94	0.91	1	0.87	1.03	0.76	0.65	0.94	0.51
BlackNeg29	1.04	0.64	0.22	0	1.13	1.03	0.5	0.52	0.53	0.5	1.47	0.52	0.69	0.88	0.27
BlackNeg30	1.05	0.97	1.06	0.57	1.02	1.42	0.85	0.91	1.06	1	1	0.83	0.53	0.83	0.27
BlackNeg31	0.97	0.86	0.68	0.55	1.05	1	0.71	0.74	0.76	0.71	1.43	0.81	0.96	1.01	0.98
BlackNeg32	0.95	0.7	0.22	0	1.15	1.02	0.49	0.53	0.55	0.48	1.84	0.66	0.81	0.95	0.74
BlackNeg33	1.02	0.9	0.67	0.53	1.47	1.4	0.93	0.97	0.97	0.9	0.96	0.94	1.02	1.06	0.97
BlackNeg34	0.96	0.99	0.67	0.54	1.53	1.4	1	0.97	1	0.91	1	0.92	0.97	0.99	0.96
BlackNeg35	0.98	0.81	0.28	0	1.64	1.46	0.69	0.75	0.79	0.72	1.47	0.67	0.8	0.94	0.71
BlackNeg36	0.99	0.75	0.66	0.54	1.11	0.99	0.7	0.75	0.79	0.7	0.51	0.82	0.85	0.9	0.76
BlackNeg37	0.95	0.82	0.19	0	1.42	1.4	0.7	0.82	0.75	0.78	0.97	0.82	0.77	0.97	0.71
BlackNeg38	0.9	1.09	0.7	0.48	0.68	1.5	0.85	1.2	0.89	1.22	0.89	0.75	0.71	1.4	0.56
BlackNeg39	0.99	0.75	0.64	0.55	1.05	1.01	0.73	0.74	0.77	0.71	1.45	0.67	0.68	0.89	0.51
BlackNeg40	0.99	0.79	0.27	0	1.68	1.45	0.65	0.75	0.77	0.73	0.97	0.68	0.67	0.91	0.5
BlackNeg41	1.05	0.94	0.73	1	1.51	0.97	0.93	0.94	1.02	0.88	1.04	1.07	0.94	0.97	0.97
BlackNeg42	1	1.01	1.03	0.95	1	0.97	0.88	0.98	0.99	0.99	1.04	0.98	0.67	0.9	0.53
BlackNeg43	0.99	0.81	1.13	0.6	1.03	1.54	0.9	0.9	1.05	0.99	1.97	0.88	0.93	1.54	0.52
BlackNeg44	1.02	0.88	0.74	0.54	1.57	1.42	0.92	0.92	1.01	0.9	1.02	0.78	0.66	0.9	0.52
BlackNeg45	1	0.96	1.05	0	0.99	1.85	0.99	0.95	1.02	0.95	1.02	0.93	0.97	0.96	0.92
BlackNeg46	0.96	0.8	0.66	0	1.1	1.48	0.74	0.72	0.82	0.77	1.47	0.67	0.86	0.86	0.52
BlackNeg47	0.96	1	0.63	0.51	1.53	1.43	0.86	1	1	0.96	1.41	0.97	0.92	1.29	0.92
BlackNeg48	0.95	0.68	0.17	0	1.16	0.96	0.46	0.51	0.53	0.49	0.99	0.69	0.95	1.52	0.75
BlackNeg49	0.99	0.94	1.06	0.56	1.01	1.43	0.79	0.97	0.97	0.94	1.45	1	0.91	1.27	0.93
BlackNeg50	0.97	0.94	0.31	0	2.06	1.83	0.86	1	1.01	0.94	1.44	0.98	0.92	1.3	0.93
BlackNeg51	1.38	0.98	1.6	1.11	1.14	0.97	0.82	0.83	0.94	0.82	1.26	0.56	0.41	0.93	0.26
BlackNeg52	1.4	0.82	1.03	0.65	1.2	0.99	0.63	0.65	0.73	0.65	1.84	0.7	0.51	1.3	0.26
BlackNeg53	1.44	0.83	1	0.64	1.24	1.04	0.63	0.65	0.74	0.65	1.83	0.7	0.65	1.39	0.49
BlackNeg54	1.42	1.12	2.2	1.56	1.16	0.99	0.98	0.99	1.15	1.02	1.33	0.94	0.65	1.11	0.72
BlackNeg55	1.26	0.9	0.98	0.62	1.76	1.6	0.81	0.81	0.93	0.87	1.8	0.85	0.62	1.11	0.66
BlackNeg56	1.44	1.17	1.34	0.75	2.54	1.86	1	0.97	1.21	1.03	1.88	0.98	0.76	1.35	0.96
BlackNeg57	1.38	0.97	0.99	0.66	1.72	1.61	0.87	0.85	1.02	0.92	1.31	0.93	0.88	1.14	0.98
BlackNeg58	1.41	0.93	1.52	1.11	1.2	1.02	0.79	0.86	0.95	0.85	1.29	0.85	0.7	1.08	0.76
BlackNeg59	1.29	0.96	1.48	1.09	1.15	1.02	0.83	0.87	0.93	0.84	1.81	0.82	0.57	1.38	0.26
BlackNeg60	1.36	1.1	2.02	1.56	1.11	0.99	0.99	1.04	1.12	1.05	1.31	0.97	0.57	0.98	0.52
BlackNeg61	1.25	0.95	0.97	1.06	1.77	1.02	0.82	0.85	0.94	0.86	0.65	0.73	0.55	1.01	0.5
BlackNeg62	1.41	0.8	0.44	0	1.94	1.65	0.68	0.72	0.77	0.71	1.93	0.82	0.75	1.14	0.8
BlackNeg63	1.25	0.92	0.87	0.57	1.7	1.54	0.81	0.85	0.91	0.82	1.24	0.82	0.66	1.09	0.68
BlackNeg64	1.38	1.03	0.55	0	2.36	1.83	0.77	0.8	0.93	0.81	1.81	0.81	0.62	0.95	0.7
BlackNeg65	1.37	0.98	0.99	0.64	1.83	1.5	0.82	0.88	0.96	0.84	1.31	0.85	0.81	1.07	0.98
BlackNeg66	1.35	1.05	1.5	0	1.15	2.05	0.88	0.91	0.99	0.9	2.44	0.59	0.82	1.79	0.95
BlackNeg67	1.21	0.88	0.81	0.57	1.16	1.13	0.65	0.72	0.74	0.67	1.79	0.71	0.66	1.06	0.67
BlackNeg68	1.39	0.8	0	0	2.08	1.61	0.66	0.68	0.75	0.68	1.33	0.62	0.53	1.03	0.52
BlackNeg69	1.35	0.85	0.94	0.6	1.23	0.99	0.62	0.63	0.73	0.67	1.32	0.72	0.52	0.94	0.52
BlackNeg70	1.32	0.83	0.37	0	1.9	1.49	0.62	0.64	0.73	0.65	2.42	0.71	0.75	1.41	0.74
BlackNeg71	1.34	1.01	1.04	0	1.88	2.01	0.86	0.9	1	0.87	1.32	0.86	0.66	1.02	0.74
BlackNeg72	1.4	0.88	0.39	0	1.98	1.47	0.65	0.64	0.76	0.68	1.37	0.76	0.7	0.96	0.78
BlackNeg73	1.31	0.84	0.34	0	1.99	1.59	0.69	0.69	0.78	0.69	1.33	0.59	0.55	0.96	0.52
BlackNeg74	1.27	0.97	0.41	0	2.57	2.01	0.88	0.89	1.01	0.89	1.83	0.75	0.57	1.32	0.52
BlackNeg75	1.52	1.03	1.59	1.11	1.25	1.05	0.82	0.79	1	0.89	1.36	0.88	0.57	0.89	0.56
BlackNeg76	1.36	1	1.02	0.62	1.87	1.47	0.8	0.81	0.95	0.83	1.35	0.69	0.53	1.19	0.53
BlackNeg77	1.3	0.97	1.45	1.07	1.14	0.94	0.81	0.83	0.94	0.79	1.26	0.7	0.57	0.9	0.52
BlackNeg78	1.31	0.87	0.89	0.6	1.26	1	0.65	0.65	0.74	0.64	1.84	0.57	0.68	0.97	0.73
BlackNeg79	1.27	0.89	1.36	0.6	1.16	1.49	0.8	0.81	0.91	0.85	1.34	0.72	0.45	1.02	0.29
BlackNeg80	1.17	0.78	0	0.58	1.83	1.16	0.64	0.68	0.71	0.69	2.43	0.85	0.93	2.02	0.92
BlackNeg81	1.66	1.06	1.16	0.75	1.96	1.55	0.88	0.81	1.12	0.98	1.32	1	0.75	0.88	0.84
BlackNeg82	1.33	0.8	0.37	0	1.98	1.54	0.65	0.66	0.76	0.66	0.65	0.6	0.53	1.03	0.5
BlackNeg83	1.17	1.05	0.49	0	1.98	1.49	0.86	0.77	0.87	0.76	1.15	0.87	0.84	0.9	0.87
BlackNeg84	1.1	1.28	1.61	1.09	1.72	1.34	1.35	1.3	1.32	1.23	1.17	1.17	0.99	1.19	1.12
BlackNeg85	1.22	1.22	1.6	0.64	1.22	1.63	1.14	1.08	1.13	1.09	1.17	0.89	0.7	0.96	0.58
BlackNeg86	1.15	1.2	1.04	0.18	1.83	2.02	1.13	1.07	1.13	1.09	1.11	0.89	0.86	0.97	0.84
BlackNeg87	1.15	0.92	0.96	0.58	1.35	1.09	0.81	0.76	0.81	0.77	1.08	0.76	0.57	0.92	0.32
BlackNeg88	1.13	1.12	1.12	0.63	1.89	1.42	1.06	1.01	1.11	1.02	1.61	1.04	0.82	0.88	0.86
BlackNeg89	1.21	1.18	1.05	0.6	1.83	1.41	1.01	0.99	1.05	1	1.12	0.81	0.79	0.92	0.83
BlackNeg90	1.17	0.91	0.92	0.58	1.23	0.93	0.79	0.72	0.78	0.74	1.56	0.81	0.74	0.94	0.56
BlackNeg91	1.11	0.98	0.97	0.58	1.25	1.01	0.83	0.79	0.8	0.76	1.62	0.83	0.64	0.95	0.57
BlackNeg92	1.09	1.34	0.6	0.19	3.01	2.36	1.3	1.2	1.25	1.26	1.11	0.97	0.78	0.98	0.83
BlackNeg93	1.18	1.13	0.98	0.62	1.83	1.51	1.12	1.06	1.1	1.02	1.12	1.03	0.83	1.04	0.87
BlackNeg94	0.98	1.02	0.67	0.52	1.52	1.62	1.16	1.13	0.97	1.06	1.06	0.86	0.48	1	0.27
BlackNeg95	1.11	1.18	0.99	0.61	1.73	1.54	1.13	1.1	1.06	1	1.09	1	1	0.75	1.06
BlackNeg96	1.3	0.93	0.84	0.67	1.54	1.29	1	0.95	1.08	0.99	1.52	1.13	0.92	1	1.11
BlackNeg97	1.37	1.01	0.55	0.22	2.16	1.84	1.04	1	1.1	0.98	1.51	0.99	0.96	1.36	1.07
BlackNeg98	1.19	0.91	0.96	0.63	1.7	1.42	0.93	0.98	1.03	0.96	1.52	0.97	0.82	1.3	1.05
BlackNeg99	1.18	1.02	0.9	0.59	1.66	1.33	0.99	1.02	1.08	1.02	1.02	1.05	1	1.05	1.06
BlackNeg100	1.44	1.3	4.23	0.82	2.65	0	1.45	3.25	2.88	3.04	0	5.8	1.52	1.21	0.65
BlackNeg101	1.09	0.86	1.13	0.56	1.03	1.36	0.89	0.95	1.32	1.04	1.54	0.75	0.76	1.36	0.82
BlackNeg102	1.04	0.93	0.67	0.55	1.53	1.44	0.95	1.01	0.99	0.97	1.45	0.96	0.81	1.31	0.78
BlackNeg103	1.08	0.99	0.9	0.55	1.78	1.4	0.96	1	0.98	0.92	1.53	0.96	0.83	1.31	0.59
BlackNeg104	1.12	0.82	0.75	0.56	1.16	1	0.72	0.77	0.78	0.72	1.04	0.66	0.68	0.92	0.57
BlackNeg105	1.07	1.17	0.79	0.57	1.69	1.41	1.2	1.05	1.04	1.07	1.02	1.08	0.93	1.01	1
BlackNeg106	1.06	1.07	0.99	1.03	0.97	1.01	1.17	1	1.02	1.08	1.02	0.9	0.78	0.95	0.78
BlackNeg107	1.14	0.95	0.47	0	2.4	1.87	0.94	0.98	1	0.95	1.02	0.97	0.96	1.05	1.06
BlackNeg108	1.13	0.77	0.7	0.55	1.06	0.97	0.75	0.74	0.74	0.75	0.99	0.64	0.49	0.88	0.27
BlackNeg109	1.06	0.98	0.82	0.55	1.8	1.47	0.99	0.98	0.98	0.97	1.01	0.83	0.84	0.94	0.83
BlackNeg110	1.13	1.02	1.35	0.99	1.15	1	0.98	0.97	0.98	0.96	1.05	0.83	0.69	0.9	0.58
BlackNeg111	0.97	0.88	0.65	0.48	1.14	0.97	0.75	0.76	0.74	0.68	0.96	0.78	0.64	0.92	0.78
BlackNeg112	0.99	1	1.12	0.49	1.09	1.42	0.94	1.01	0.97	0.9	0.99	0.93	0.67	0.93	0.55
BlackNeg113	1.02	0.93	0.91	0.92	0.88	0.95	0.95	1.01	0.98	0.88	0.89	0.9	0.61	0.96	0.51
BlackNeg114	1.02	0.94	0.83	0.95	0.83	0.95	0.97	1	0.96	0.92	1.35	0.91	0.62	1.34	0.26
BlackNeg115	0.97	1.07	0.72	0	1.63	1.82	0.96	1.01	0.98	0.88	0.98	0.8	0.66	0.92	0.54
BlackNeg116	0.97	1.01	1.13	0.93	1.05	0.91	0.94	0.98	0.95	0.87	0.98	0.91	0.78	0.93	0.76
BlackNeg117	1.06	0.9	0.77	0.51	1.16	0.94	0.75	0.77	0.75	0.66	1	0.64	0.79	0.94	0.78
BlackNeg118	1.14	0.83	1.49	0.58	1.31	1.41	0.95	1.01	0.84	0.95	1.05	0.83	0.73	0.95	0.83
BlackNeg119	1.01	0.83	0.22	0	1.78	1.46	0.72	0.77	0.74	0.69	1.83	0.95	1.05	1.01	0.99
BlackNeg120	1	0.95	0.64	0	1.57	1.83	0.94	0.98	0.95	0.88	0.97	0.78	0.62	0.91	0.52
BlackNeg121	0.96	0.88	0.27	0.56	0.69	1.54	0.65	0.97	0.9	1.18	0.51	0.86	0.63	0.91	0.82
BlackNeg122	1.02	1.05	1.13	1.57	0.69	0.95	1.02	1.23	1.19	1.31	1.42	1.05	0.74	1.23	0.9
COLOUR KEY
Range	Copy nr: single gene	Copy nr: two genes
X<=0.35	0	0
0.35<X<=0.65	1	2
0.65<X<=1.35	2	4
1.35<X<=1.65	3	6
1.65<X<=2.35	4	8
2.35<X	5	10

## Sheet: N.NW - White Negatives
N/NW: White controls negative for SMA
Patient	P021-A2 Probes (according to Ensembl genome browser proposed map position)
	RAD17	SERF1B	SMN2 Ex 7	SMN2 Ex 8	SMN1 Ex 7	SMN1 Ex 8	SMN1/2 Ex 1	SMN1/2 Ex 4	SMN1/2 Ex 6	SMN1/2 Ex 8	NAIP1 Ex5	NAIP1/2 Ex 13	GTF2H2 Ex 5	GTF2H2-8	GTF2H2-11
WhiteNeg1	1.08	0.95	1.05	0.99	1.01	0.99	1	1	0.96	0.94	0.97	0.95	0.84	1.4	0.78
WhiteNeg2	1.06	0.96	1.04	1	1.03	1.04	1.04	1.04	0.99	0.98	0.99	1	0.88	1.04	0.79
WhiteNeg3	1.09	0.73	0.57	0.56	0.97	1.05	0.82	0.8	0.78	0.8	1.04	0.84	0.86	1.04	0.8
WhiteNeg4	1.04	0.8	0.58	0.54	0.98	1.03	0.82	0.81	0.78	0.76	0.99	0.84	0.85	1.02	0.78
WhiteNeg5	1.06	0.96	0.98	0.97	0.96	0.97	1.06	1.01	0.98	0.95	0.99	0.94	0.97	1.75	0.97
WhiteNeg6	1.07	0.94	0.58	0.57	1.04	1.05	1.05	1.03	0.98	0.76	1.01	1.01	0.91	1.04	0.8
WhiteNeg7	1.04	1.13	1.39	1.44	0.98	0.98	1.26	1.25	1.24	1.17	0.99	1.3	1.17	1.07	1.24
WhiteNeg8	1.05	0.96	1.01	1.01	0.99	1.01	1.06	1.05	1	0.97	1.01	0.96	0.87	1.01	0.79
WhiteNeg9	1.02	0.8	0.57	0.55	1.02	1.07	0.8	0.78	0.77	0.76	0.54	0.68	0.72	0.99	0.55
WhiteNeg10	1.02	0.83	0.56	0.55	1.02	1.05	0.85	0.84	0.77	0.77	1	0.83	0.88	1	0.96
WhiteNeg11	1.03	1	1.02	0.98	1	0.95	1.02	1.01	0.97	0.94	0.99	0.95	0.86	1.01	0.79
WhiteNeg12	1.09	0.95	0.65	0.54	1.53	1.5	1.05	1.02	1.01	0.95	1.02	1.14	1	1.06	1.04
WhiteNeg13	1.03	0.81	0.12	0	1.05	1.14	0.82	0.8	0.77	0.53	1.02	0.71	0.71	1.39	0.55
WhiteNeg14	1.03	0.77	0.12	0	0.97	1.09	0.79	0.81	0.77	0.55	1.01	0.84	0.83	1.02	0.75
WhiteNeg15	1.02	0.97	1.02	0.98	1.02	1.01	1.01	1.03	0.98	0.97	0.97	0.99	0.86	1.03	0.79
WhiteNeg16	1.02	0.96	0.99	1.01	0.98	1.03	1.09	1.03	0.99	1	1.46	1.14	1.03	1.42	1.01
WhiteNeg17	1.09	0.8	0.74	0.6	1.1	0.94	0.71	0.74	0.74	0.7	1.46	0.96	0.84	1.01	0.85
WhiteNeg18	1.11	0.87	0.55	0.62	0.9	0.98	0.76	0.77	0.78	0.74	0.99	0.84	0.74	0.99	0.57
WhiteNeg19	1.12	1.02	1.11	1.05	1.02	0.97	0.95	0.98	0.96	0.97	1	0.99	1	1.06	0.82
WhiteNeg20	1.06	0.99	0.74	0.61	1.11	1.01	0.96	0.99	0.98	0.74	1.04	1.24	1.16	1.19	1.27
WhiteNeg21	1.09	0.96	1.15	1.05	1.04	0.97	0.97	0.99	0.96	0.95	1.06	0.98	0.87	1.07	0.84
WhiteNeg22	1.09	1.19	1.5	1.46	0.99	0.92	1.17	1.19	1.18	1.15	1.07	0.95	0.85	1.36	0.84
WhiteNeg23	1.12	1.01	1.12	1.05	1.05	0.99	1	0.98	0.98	0.95	1.05	0.98	0.71	0.99	0.58
WhiteNeg24	1.06	0.97	1.12	1.01	1.08	0.96	0.96	0.95	0.94	0.94	1.04	0.82	0.85	1.34	0.83
WhiteNeg25	1.12	1.01	1.17	1.08	1.05	0.96	0.96	1	0.98	0.93	1.08	0.97	0.88	1.02	0.86
WhiteNeg26	1.07	1.01	0.7	0.59	1.1	0.98	0.98	0.99	0.96	0.77	1.02	0.97	0.83	1.36	0.81
WhiteNeg27	1.07	0.97	0.69	0.6	1.12	1	0.99	0.98	0.99	0.75	1.05	1.03	0.89	1.05	0.84
WhiteNeg28	1.07	0.98	1.1	1.03	1	0.93	0.97	0.96	0.97	0.95	1.05	0.97	0.87	1.04	0.85
WhiteNeg29	1.02	0.91	0.81	0.98	0.69	1.07	1.13	1.07	0.98	1.03	1.45	0.94	0.66	1.1	0.45
WhiteNeg30	1.06	0.92	0.55	0.58	1.14	1.59	1.12	1.06	0.99	1.01	1.42	0.98	0.7	0.67	0.69
COLOUR KEY
Range	Copy nr: single gene	Copy nr: two genes
X<=0.35	0	0
0.35<X<=0.65	1	2
0.65<X<=1.35	2	4
1.35<X<=1.65	3	6
1.65<X<=2.35	4	8
2.35<X	5	10

## Sheet: M1.M1B - Black Tel Del
M1/M1B: Black individuals previously identified to have a homozygous deletion of SMN1, exon 7; confirmed to be affected with SMA (Telomeric deletion)
Patient	P021-A2 Probes (according to Ensembl genome browser proposed map position)
	RAD17	SERF1B	SMN2 Ex 7	SMN2 Ex 8	SMN1 Ex 7	SMN1 Ex 8	SMN1/2 Ex 1	SMN1/2 Ex 4	SMN1/2 Ex 6	SMN1/2 Ex 8	NAIP1 Ex5	NAIP1/2 Ex 13	GTF2H2 Ex 5	GTF2H2-8	GTF2H2-11
BlackTelDel1	1.08	0.75	1.21	0.57	0	1.04	0.84	0.77	0.78	0.89	1.49	0.53	0.55	0.9	0.3
BlackTelDel2	1.06	0.74	0.93	1.51	0	0	0.84	0.77	0.77	0.76	0	0.49	0.36	0.86	0
BlackTelDel3	1.03	0.77	1.26	0.56	0	1.02	0.74	0.75	0.75	0.81	1.63	0.68	0.5	0.95	0.26
BlackTelDel4	0.98	0.64	0.67	1.07	0	0	0.62	0.5	0.49	0.57	0	0.34	0.36	0.91	0
BlackTelDel5	0.98	0.61	0.82	1.06	0	0	0.58	0.51	0.51	0.54	0.76	0.5	0.68	0.94	0.51
BlackTelDel6	1.02	0.61	0.49	1.09	0	0	0.44	0.46	0.45	0.6	0.68	0.49	0.47	1.35	0
BlackTelDel7	1.06	0.77	1.28	1.06	0	0.51	0.81	0.76	0.74	0.77	1.48	0.68	0.5	0.89	0.27
BlackTelDel8	1	0.67	0.91	1.02	0	0	0.56	0.54	0.5	0.55	0	0.37	0.36	0.91	0
BlackTelDel9	1.06	0.62	0.87	1.12	0	0	0.53	0.52	0.5	0.55	1.66	0.54	0.53	0.96	0.27
BlackTelDel10	1.04	0.79	1.05	1.04	0	0.51	0.85	0.71	0.77	0.81	0.77	0.64	0.67	0.6	0.9
BlackTelDel11	1.01	0.79	1.23	1.54	0	0	0.75	0.78	0.72	0.78	0.77	0.81	0.67	1.24	0.26
BlackTelDel12	1.02	0.66	0.92	1.05	0	0	0.54	0.54	0.54	0.54	0.75	0.54	0.53	1.24	0
BlackTelDel13	0.98	0.64	0.84	1.03	0	0	0.61	0.51	0.52	0.53	0	0.36	0.4	0.88	0
BlackTelDel14	1.05	0.67	0.93	1.03	0	0	0.57	0.55	0.52	0.53	0	0.51	0.51	0.86	0.27
BlackTelDel15	1.04	0.69	0.92	0	0	1.06	0.54	0.54	0.53	0.66	0	0.54	0.54	0.94	0.28
BlackTelDel16	0.9	0.61	0.93	0.5	0	0.52	0.31	0.44	0.47	0.64	0	0.34	0.27	0.9	0
BlackTelDel17	1.02	0.66	0.91	1.06	0	0	0.63	0.58	0.53	0.55	0	0.36	0.38	0.9	0
BlackTelDel18	1.04	0.62	0.81	1.07	0	0	0.59	0.54	0.49	0.54	0	0.34	0.36	0.9	0
BlackTelDel19	1.09	0.82	1.04	1	0	0.51	0.88	0.77	0.77	0.89	0.74	0.65	0.54	0.9	0.27
BlackTelDel20	1.02	0.8	1.11	0	0	1.49	0.89	0.77	0.78	0.82	0.73	0.5	0.37	0.91	0.26
BlackTelDel21	1.05	0.7	0.92	1.07	0	0	0.59	0.57	0.54	0.55	0	0.36	0.37	0.87	0
BlackTelDel22	1.04	1.03	1.67	0	0	1.89	1.2	1.11	1.07	0.94	1.42	0.66	0.37	0.87	0
BlackTelDel23	1.08	0.89	1.34	1.07	0	0.54	0.92	0.85	0.83	0.79	1.43	0.82	0.86	1.03	0.71
BlackTelDel24	1.02	0.69	0.95	0.55	0	0.55	0.58	0.57	0.55	0.59	0.78	0.37	0.39	0.86	0
BlackTelDel25	1.07	0.9	1.42	1.04	0	0.53	0.86	0.81	0.79	0.83	0	0.52	0.38	0.9	0
BlackTelDel26	1.03	0.6	0.98	1.12	0	0	0.59	0.57	0.52	0.58	0	0.37	0.4	0.93	0
BlackTelDel27	1.12	0.66	0.8	1.08	0	0	0.54	0.54	0.53	0.58	0.76	0.53	0.52	0.91	0.26
BlackTelDel28	0.94	0.7	0.87	1.04	0	0	0.59	0.56	0.53	0.52	0	0.36	0.41	0.77	0
BlackTelDel29	0.98	0.67	0.84	0.99	0	0	0.52	0.53	0.53	0.54	0.51	0.52	0.55	0.75	0.28
BlackTelDel30	0.84	0.74	0.83	0	0	1.12	0.57	0.66	0.53	0.61	0.51	0.39	0.35	0.88	0
BlackTelDel31	1.02	0.79	1.05	0.5	0	0.94	0.79	0.76	0.73	0.78	0.73	0.49	0.32	0.9	0
BlackTelDel32	1.01	0.79	1.25	1.06	0	0.54	0.76	0.77	0.74	0.79	1.45	0.79	0.65	0.93	0.5
BlackTelDel33	0.98	0.66	0.97	0.53	0	0.54	0.5	0.54	0.54	0.61	0	0.36	0.36	0.89	0
BlackTelDel34	1.01	0.64	0.92	1.04	0	0	0.59	0.54	0.52	0.53	0	0.36	0.37	0.89	0
BlackTelDel35	1.03	0.71	0.86	0.55	0	0.54	0.69	0.54	0.64	0.59	0	0.36	0.39	0.84	0
BlackTelDel36	1.03	0.83	1.34	0.99	0	0.51	0.91	0.77	0.76	0.75	1.42	0.77	0.82	0.56	0.95
BlackTelDel37	1.02	0.67	0.86	1	0	0	0.58	0.55	0.52	0.53	0	0.35	0.37	0.87	0
BlackTelDel38	1.01	0.76	1	1.02	0	0.48	0.82	0.72	0.71	0.87	0.74	0.78	0.85	0.94	0.73
BlackTelDel39	1	0.6	0.71	1.05	0	0	0.49	0.48	0.46	0.56	0	0.5	0.52	0.93	0.28
BlackTelDel40	1.07	0.66	0.81	1.07	0	0	0.6	0.56	0.54	0.55	0.73	0.53	0.52	1.19	0
BlackTelDel41	0.99	0.62	0.79	1.02	0	0	0.57	0.51	0.49	0.55	0	0.34	0.36	0.89	0.28
BlackTelDel42	1.09	0.57	0.61	1.15	0	0	0.58	0.5	0	0.59	0.72	0.5	0.69	0.93	0.49
BlackTelDel43	1.03	0.7	0.66	1.07	0	0	0.62	0	0.68	0.55	0.84	0.72	0.9	0.84	0.78
BlackTelDel44	1	0.65	0.89	0.54	0	0.53	0.62	0.54	0.54	0.6	0	0.35	0.39	0.91	0
BlackTelDel45	0.93	0.65	0.69	1.05	0	0	0.63	0.57	0.49	0.52	0.96	0.48	0.52	0.87	0.28
BlackTelDel46	0.98	0.68	0.87	0.98	0	0	0.68	0.59	0.55	0.52	0	0.36	0.38	0.83	0
BlackTelDel47	1.02	0.62	0.88	1.11	0	0	0.61	0.54	0.51	0.56	0	0.36	0.36	0.92	0
BlackTelDel48	1.05	0.61	0.81	1.05	0	0	0.61	0.57	0.51	0.58	0	0.34	0.33	1.06	0
BlackTelDel49	1.1	0.57	0.74	1.05	0	0	0.64	0.57	0.5	0.59	0	0.51	0.51	1.11	0.23
BlackTelDel50	0.88	0.6	0.75	0.95	0	0	0.52	0.5	0.46	0.53	0	0.32	0.3	0.84	0
BlackTelDel51	1.01	0.83	1.32	1.49	0	0	0.79	0.79	0.79	0.78	1.03	0.84	0.71	1.33	0.29
BlackTelDel52	1.06	0.84	1.45	1.02	0	0.51	0.74	0.76	0.76	0.73	0.54	0.66	0.68	0.62	0.8
BlackTelDel53	1.03	0.83	1.32	0.62	0	1.06	0.81	0.77	0.79	0.9	1.07	0.74	0.95	0.62	1.03
BlackTelDel54	1.08	0.62	0.92	0.58	0	0.53	0.57	0.54	0.54	0.57	0.56	0.65	0.7	1.02	0.54
BlackTelDel55	0.97	0.59	0.91	1.05	0	0	0.54	0.54	0.51	0.51	0.54	0.49	0.51	1.35	0
BlackTelDel56	1	0.87	1.42	0	0	1.55	0.78	0.77	0.75	0.75	0.56	0.52	0.39	0.9	0
BlackTelDel57	1.12	0.45	0.6	0.58	0	0.53	0.5	0.4	0.44	0.61	0.53	0.44	0.42	1.43	0
BlackTelDel58	1.04	0.69	0.95	0.55	0	0.55	0.53	0.52	0.53	0.56	0.53	0.51	0.68	0.97	0.56
BlackTelDel59	1.04	0.69	0.99	1.08	0	0	0.62	0.54	0.56	0.52	0	0.37	0.38	0.91	0
BlackTelDel60	1.03	0.68	0.99	0.99	0	0	0.53	0.52	0.53	0.5	0	0.5	0.51	0.95	0.28
BlackTelDel61	1.1	0.99	1.79	1.07	0	0.95	0.98	0.97	0.96	0.96	1.03	0.83	0.57	0.89	0.3
BlackTelDel62	1.02	0.69	1.03	1.04	0	0	0.56	0.54	0.55	0.52	0.54	0.51	0.54	0.94	0.29
BlackTelDel63	0.97	0.65	0.95	0	0	1.05	0.51	0.5	0.53	0.55	0.56	0.54	0.52	0.92	0.31
BlackTelDel64	1.01	0.6	0.78	0	0	1.05	0.51	0.48	0.56	0.66	0	0.75	0.75	0.89	0.58
BlackTelDel65	1.06	0.85	1.44	0.58	0	1	0.76	0.8	0.76	0.76	0.55	0.52	0.38	0.87	0
BlackTelDel66	1.06	0.86	1.4	1.05	0	0.54	0.77	0.8	0.77	0.75	1.06	0.68	0.87	0.67	1.01
BlackTelDel67	1.04	0.7	1.23	1.09	0	0.52	0.76	0.75	0.74	0.82	0.56	0.73	0.74	0.57	0.81
BlackTelDel68	1.06	0.6	0.9	0.58	0	0.53	0.6	0.57	0.5	0.57	0.57	0.51	0.54	1	0.29
BlackTelDel69	0.96	0.66	0.75	1	0	0	0.5	0.57	0.5	0.53	0.97	0.67	0.65	1.16	0.27
BlackTelDel70	1.1	0.84	1.72	1	0	0.49	0.72	0.75	0.74	0.71	0.53	0.66	0.69	0.55	0.83
BlackTelDel71	1.09	0.71	0.83	1.08	0	0	0.48	0.52	0.56	0.53	1.07	0.68	0.75	0.89	0.56
BlackTelDel72	1.16	0.58	0.41	1.35	0	0	1.02	0.9	0.55	0.76	0.62	0.53	0.44	1.36	0.19
BlackTelDel73	1.03	0.73	1.14	0.59	0	1.16	0.9	0.88	0.73	0.83	1.03	0.49	0.51	1.09	0.23
BlackTelDel74	1.06	0.71	1.27	1.05	0	0.58	0.87	0.82	0.74	0.84	0.53	0.67	0.66	0.67	0.67
BlackTelDel75	1.04	0.6	0.83	0	0	1.19	0.58	0.58	0.5	0.65	0	0.68	0.67	1.13	0.46
COLOUR KEY
Range	Copy nr: single gene	Copy nr: two genes
X<=0.35	0	0
0.35<X<=0.65	1	2
0.65<X<=1.35	2	4
1.35<X<=1.65	3	6
1.65<X<=2.35	4	8
2.35<X	5	10

## Sheet: M1.M1W - White Tel Del
M1/M1W: White individuals previously identified to have a homozygous deletion of SMN1, exon 7; confirmed to be affected with SMA (Telomeric deletion)
Patient	P021-A2 Probes (according to Ensembl genome browser proposed map position)
	RAD17	SERF1B	SMN2 Ex 7	SMN2 Ex 8	SMN1 Ex 7	SMN1 Ex 8	SMN1/2 Ex 1	SMN1/2 Ex 4	SMN1/2 Ex 6	SMN1/2 Ex 8	NAIP1 Ex5	NAIP1/2 Ex 13	GTF2H2 Ex 5	GTF2H2-8	GTF2H2-11
WhiteTelDel1	1.11	0.82	1.38	1.02	0	0.5	0.8	0.78	0.77	0.72	0.53	0.8	0.82	1.42	0.79
WhiteTelDel2	1.04	0.87	1.45	1.45	0	0	0.79	0.78	0.75	0.77	0.51	0.86	0.86	1.05	0.79
WhiteTelDel3	1.07	0.65	0.92	1.01	0	0	0.54	0.53	0.51	0.51	0	0.5	0.51	0.95	0.29
WhiteTelDel4	1.1	0.82	1.3	1.45	0	0	0.77	0.78	0.77	0.74	0	0.69	0.54	0.94	0.29
WhiteTelDel5	1.09	0.79	1.21	1.53	0	0	0.82	0.78	0.78	0.76	0.52	0.72	0.58	0.93	0.3
WhiteTelDel6	1.12	0.64	0.95	1.03	0	0	0.52	0.53	0.53	0.47	0	0.66	0.67	1	0.56
WhiteTelDel7	1.07	0.81	1.33	1.42	0	0	0.79	0.8	0.76	0.72	0.5	0.82	0.88	0.99	0.78
WhiteTelDel8	1.05	0.76	1.27	0.54	0	1.03	0.8	0.77	0.77	0.79	0.51	0.73	0.59	0.89	0.3
WhiteTelDel9	1.05	0.47	0.46	0.53	0	0	0.29	0.28	0.27	0.25	0	0.34	0.55	0.94	0.29
WhiteTelDel10	1.08	0.98	1.76	1.85	0	0	1.03	1.03	1.03	0.97	0.54	0.96	0.71	0.95	0.56
WhiteTelDel11	1.08	0.85	1.39	1.48	0	0	0.82	0.81	0.76	0.75	1.02	0.81	0.69	0.99	0.53
WhiteTelDel12	1.08	0.84	1.38	1.02	0	0.52	0.86	0.78	0.78	0.76	0.57	0.69	0.56	0.98	0.29
WhiteTelDel13	1.04	0.67	0.93	0.52	0	0.54	0.56	0.56	0.52	0.55	0	0.35	0.37	0.91	0
WhiteTelDel14	1.08	0.65	0.94	1	0	0	0.56	0.54	0.53	0.52	0	0.53	0.54	0.97	0.29
WhiteTelDel15	1.07	0.59	0.88	0.95	0	0	0.52	0.5	0.51	0.49	0	0.51	0.54	0.95	0.28
WhiteTelDel16	1.07	0.67	0.95	1.04	0	0	0.57	0.56	0.52	0.53	0.53	0.7	0.72	1.01	0.56
WhiteTelDel17	1.05	0.65	0.91	1	0	0	0.57	0.56	0.52	0.52	0	0.53	0.56	0.97	0.3
WhiteTelDel18	1.09	0.86	1.36	1.43	0	0	0.77	0.78	0.77	0.74	0	0.52	0.39	0.85	0
WhiteTelDel19	1.07	0.66	0.92	1	0	0	0.54	0.55	0.54	0.5	0	0.34	0.38	0.88	0
WhiteTelDel20	1.03	0.8	1.36	1.5	0	0	0.83	0.81	0.78	0.76	0.5	0.82	0.7	1	0.52
WhiteTelDel21	1.15	0.54	0.45	0.6	0	0	0.32	0.32	0.31	0.31	0.55	0.56	0.83	0.99	0.59
WhiteTelDel22	1.04	0.87	1.39	1.43	0	0	0.81	0.78	0.74	0.75	0.52	0.83	0.7	1.01	0.53
WhiteTelDel23	1.07	0.8	0.94	1.02	0	0	0.8	0.78	0.77	0.51	0.51	0.7	0.56	0.94	0.31
WhiteTelDel24	1.01	0.81	1.34	1.41	0	0	0.74	0.77	0.74	0.76	0	0.81	0.69	1.04	0.5
WhiteTelDel25	1.08	0.82	1.33	0.56	0	1.04	0.79	0.8	0.77	0.75	0.51	0.51	0.36	0.92	0
WhiteTelDel26	1.1	0.82	1.37	1.03	0	0.53	0.81	0.77	0.78	0.73	0.55	0.81	0.68	1	0.54
WhiteTelDel27	1.07	0.68	0.89	1.03	0	0	0.64	0.53	0.53	0.51	0.5	0.68	0.71	0.96	0.51
WhiteTelDel28	1.08	0.64	0.96	1.02	0	0	0.54	0.54	0.54	0.5	0	0.67	0.7	0.97	0.57
WhiteTelDel29	1.1	0.82	1.36	1.46	0	0	0.79	0.78	0.76	0.75	0.55	0.85	0.7	0.99	0.57
WhiteTelDel30	1.12	0.76	1.4	1.46	0	0	0.78	0.78	0.74	0.75	0.54	0.67	0.53	0.99	0.29
COLOUR KEY
Range	Copy nr: single gene	Copy nr: two genes
X<=0.35	0	0
0.35<X<=0.65	1	2
0.65<X<=1.35	2	4
1.35<X<=1.65	3	6
1.65<X<=2.35	4	8
2.35<X	5	10

## Sheet: M2.M2B - Black Cen Del
M2/M2B: Black individuals previously identified to have a homozygous deletion of SMN2, exon 7 (Centromeric deletion)
Patient	P021-A2 Probes (according to Ensembl genome browser proposed map position)
	RAD17	SERF1B	SMN2 Ex 7	SMN2 Ex 8	SMN1 Ex 7	SMN1 Ex 8	SMN1/2 Ex 1	SMN1/2 Ex 4	SMN1/2 Ex 6	SMN1/2 Ex 8	NAIP1 Ex5	NAIP1/2 Ex 13	GTF2H2 Ex 5	GTF2H2-8	GTF2H2-11
BlackCenDel1	0.94	1.06	0.29	0	2	1.92	1.05	0.97	1.03	0.91	1.05	0.93	1.06	0.96	1.08
BlackCenDel2	0.93	0.9	0	0	1.72	1.77	1.11	0.92	0.91	0.95	2.02	0.87	1.03	0.85	0.97
BlackCenDel3	1	0.89	0	0	0.91	0.84	1.05	0.92	0.9	0.47	1.43	0.92	0.68	0.83	0.52
BlackCenDel4	1	0.7	0.17	0	1.27	0.94	0.66	0.55	0.51	0.48	1.46	0.47	0.57	0.79	0.29
BlackCenDel5	0.97	0.7	0.18	0	1.33	0.94	0.73	0.53	0.52	0.45	2.63	0.62	0.92	0.79	0.8
BlackCenDel6	0.96	0.84	0	0	2	1.38	0.98	0.74	0.73	0.67	1.51	0.62	0.78	0.76	0.58
BlackCenDel7	0.96	0.65	0	0	1.04	0.94	0.65	0.5	0.47	0.48	2.1	0.61	0.75	0.79	0.53
BlackCenDel8	0.95	0.73	0	0	1.47	1.44	0.9	0.68	0.66	0.7	2.13	0.74	0.97	0.82	0.82
BlackCenDel9	0.9	0.77	0.14	0	1.68	1.29	0.73	0.68	0.65	0.7	2.11	0.6	0.87	0.84	0.79
BlackCenDel10	0.93	0.6	0	0	1.06	0.99	0.63	0.49	0.46	0.48	2.61	0.59	1.2	0.85	1.19
BlackCenDel11	0.94	0.83	0.16	0	1.64	1.44	1.01	0.78	0.74	0.73	2.07	0.77	1.17	1.07	1.05
BlackCenDel12	0.92	0.7	0	0	1.3	0.96	0.72	0.55	0.5	0.48	2.59	0.62	1.13	0.8	1.03
BlackCenDel13	0.93	0.75	0	0	1.43	0.96	0.76	0.56	0.52	0.47	2.58	0.62	1.12	0.82	1.06
BlackCenDel14	0.91	1.03	0	0	2.67	1.68	1.3	0.99	0.97	0.84	1.43	0.72	0.96	0.76	0.59
BlackCenDel15	0.94	1.02	0	0	2.35	1.86	1.27	1.02	1.02	0.98	1.46	0.91	1.17	0.77	1.02
BlackCenDel16	0.93	0.97	0	0	2.21	1.73	1.25	0.97	0.98	0.98	1.41	0.75	0.98	0.77	0.82
BlackCenDel17	0.95	0.64	0	0	1.24	0.97	0.67	0.52	0.49	0.49	1.46	0.61	0.93	1.09	0.83
BlackCenDel18	0.92	1.1	0.22	0.49	1.99	1.42	0.88	1.05	0.97	1.04	1.44	0.9	0.72	0.82	0.55
BlackCenDel19	0.98	1.03	0.28	0	2.07	1.86	0.95	1.02	0.99	0.99	1.42	0.83	0.86	1.12	0.52
BlackCenDel20	1.04	0.62	0	0	0.98	0.92	0.59	0.49	0.44	0.47	2.02	0.59	0.9	0.87	0.55
BlackCenDel21	0.95	1.02	0.35	0	2.12	1.84	1.05	0.99	1.02	0.96	1	0.84	0.89	0.85	0.78
BlackCenDel22	0.94	1.05	0.27	0	2.08	1.79	1.08	1	1.03	0.95	0.99	0.65	0.71	0.82	0.54
BlackCenDel23	0.94	0.88	0.22	0	1.68	1.47	0.83	0.79	0.78	0.72	1.43	0.83	0.88	1.17	0.77
BlackCenDel24	0.94	0.9	0	0	1.56	1.29	0.78	0.82	0.79	0.71	1.37	0.81	1.02	0.87	0.98
BlackCenDel25	0.93	0.9	0.24	0	1.56	1.43	0.83	0.77	0.79	0.75	1.42	0.82	1.04	0.86	1
BlackCenDel26	0.95	0.88	0.25	0	1.61	1.48	0.86	0.78	0.8	0.74	1.39	0.8	1.02	0.9	1
BlackCenDel27	0.89	0.75	0	0	1.09	1.06	0.51	0.54	0.54	0.56	1.37	0.67	0.91	0.84	0.79
BlackCenDel28	0.92	0.85	0.19	0	1.65	1.45	0.83	0.79	0.77	0.78	1.37	0.68	0.72	1.14	0.55
BlackCenDel29	1.09	0.6	0	0	0.63	1.16	0.34	0.44	0.43	0.53	1.78	0.65	0.66	0.86	0.59
BlackCenDel30	1.07	0.58	0	0	0.62	1.14	0.4	0.44	0.38	0.53	1.73	0.63	0.69	0.9	0.63
BlackCenDel31	1.03	0.9	0.29	0	1.58	2.07	1.4	0.97	0.98	0.98	2.05	0.93	1.02	0.97	0.97
BlackCenDel32	1.02	0.9	0	0	1.71	1.97	1.01	0.97	0.96	0.96	2.71	1.11	1.2	1.06	1.27
BlackCenDel33	0.93	0.63	0	0	0.92	0.93	0.67	0.47	0.45	0.47	2.52	0.58	1.07	0.84	0.97
BlackCenDel34	1	0.94	0	0	1.49	1.77	1.34	0.96	0.99	1.01	1.83	0.86	1.09	1.17	0.96
BlackCenDel35	1	0.62	0.11	0	0.96	0.88	0.54	0.44	0.45	0.48	2.03	0.6	0.89	0.82	0.79
BlackCenDel36	0.96	0.53	0	0	0.7	0.93	0.52	0.4	0.41	0.49	1.93	0.58	1	1.12	0.72
BlackCenDel37	1.04	0.72	0	0	1.29	1.33	0.91	0.69	0.66	0.72	1.37	0.58	0.89	1.15	0.75
BlackCenDel38	0.96	0.82	0.26	0	1.91	1.36	0.99	0.75	0.72	0.69	2.09	0.73	0.94	0.84	0.81
BlackCenDel39	0.98	0.81	0	0	1.88	1.33	0.97	0.76	0.73	0.67	1.5	0.61	0.76	0.82	0.56
BlackCenDel40	1.05	0.72	0	0	1.13	1.36	0.75	0.63	0.62	0.74	2.01	0.76	0.84	1.17	0.75
BlackCenDel41	1	0.94	0.25	0	2.02	1.62	1.16	0.87	0.94	0.88	1.45	0.62	0.58	0.77	0
BlackCenDel42	1	0.59	0	0	1.03	0.97	0.51	0.47	0.45	0.48	2.09	0.61	0.88	1.15	0.77
BlackCenDel43	1	0.91	0	0	1.67	1.69	1.18	0.9	0.91	0.94	1.38	0.89	1.07	0.88	0.97
BlackCenDel44	0.98	1.06	0.35	0	2.09	1.83	1.05	0.99	1.03	0.98	1.02	0.97	1.06	0.93	1.04
BlackCenDel45	1.03	0.96	0.33	0	1.88	1.68	1.27	0.98	0.98	0.9	2.71	0.91	1.19	0.96	0.72
BlackCenDel46	0.92	0.75	0.17	0	1.62	1.25	1	0.71	0.66	0.69	1.95	0.59	0.75	0.8	0.56
BlackCenDel47	1	0.94	0.24	0	2.63	1.48	1.18	0.87	0.92	0.81	1.5	0.73	0.91	0.8	0.87
BlackCenDel48	1.1	0.76	0.22	0	1.29	1.51	0.63	0.66	0.66	0.8	1.48	0.65	0.59	0.84	0.23
BlackCenDel49	1.01	0.92	0	0	2.12	1.62	1.22	0.93	0.91	0.9	1.44	0.71	1.07	1.13	1.03
BlackCenDel50	0.95	0.91	0	0	1.39	1.66	1.3	0.94	0.93	0.95	1.32	0.88	1.09	0.83	0.96
COLOUR KEY
Range	Copy nr: single gene	Copy nr: two genes
X<=0.35	0	0
0.35<X<=0.65	1	2
0.65<X<=1.35	2	4
1.35<X<=1.65	3	6
1.65<X<=2.35	4	8
2.35<X	5	10

## Sheet: M2.M2W - White Cen Del
M2/M2W: White individuals previously identified to have a homozygous deletion of SMN2, exon 7 (Centromeric deletion)
Patient	P021-A2 Probes (according to Ensembl genome browser proposed map position)
	RAD17	SERF1B	SMN2 Ex 7	SMN2 Ex 8	SMN1 Ex 7	SMN1 Ex 8	SMN1/2 Ex 1	SMN1/2 Ex 4	SMN1/2 Ex 6	SMN1/2 Ex 8	NAIP1 Ex5	NAIP1/2 Ex 13	GTF2H2 Ex 5	GTF2H2-8	GTF2H2-11
WhiteCenDel1	1.08	0.79	0.16	0	1.06	1.02	0.77	0.77	0.74	0.5	1.01	0.81	0.83	1.02	0.78
WhiteCenDel2	1.14	0.95	0.36	0	1.92	2.02	1.05	1.04	1.01	1.08	1.05	1.21	1.36	1.22	1.43
WhiteCenDel3	1.13	0.97	0.31	0	1.97	2	1.06	1.03	1.02	0.97	1.47	0.84	0.74	1.31	0.55
WhiteCenDel4	1.07	0.83	0.15	0	1.02	1.12	0.83	0.83	0.77	0.52	0.55	0.83	0.69	1.05	0.5
WhiteCenDel5	1.04	0.63	0.12	0	1.11	1.09	0.55	0.56	0.53	0.52	0.99	0.68	0.7	0.99	0.56
WhiteCenDel6	1	0.96	0.24	0	1.96	1.98	1.07	1.04	0.99	0.94	1.8	0.97	0.98	1.03	0.98
WhiteCenDel7	1.07	0.72	0	0	1.18	1.09	0.77	0.82	0.69	0.54	1.02	0.84	0.74	1.4	0.3
WhiteCenDel8	1.06	0.8	0.14	0	1.05	1.09	0.79	0.79	0.76	0.5	1.02	0.85	0.86	0.99	0.79
COLOUR KEY
Range	Copy nr: single gene	Copy nr: two genes
X<=0.35	0	0
0.35<X<=0.65	1	2
0.65<X<=1.35	2	4
1.35<X<=1.65	3	6
1.65<X<=2.35	4	8
2.35<X	5	10

## Sheet: U.UB - Black Suggestives
U/UB: Black patients clinically suggestive of SMA and who tested negative for the homozygous deletion of SMN1, exon 7
Patient	P021-A2 Probes (according to Ensembl genome browser proposed map position)
	RAD17	SERF1B	SMN2 Ex 7	SMN2 Ex 8	SMN1 Ex 7	SMN1 Ex 8	SMN1/2 Ex 1	SMN1/2 Ex 4	SMN1/2 Ex 6	SMN1/2 Ex 8	NAIP1 Ex5	NAIP1/2 Ex 13	GTF2H2 Ex 5	GTF2H2-8	GTF2H2-11
Suggestive1	0.84	0.75	0.95	0.47	0.86	1.23	0.96	0.82	0.96	0.85	0.92	0.84	0.7	0.79	0.63
Suggestive2	1.09	1.26	0.29	0	2.12	1.48	0.81	0.88	0.77	0.89	0.77	0.96	0.9	1.11	0.72
Suggestive3	1.01	1.03	1.24	0	1.15	1.83	0.95	0.97	0.99	0.89	1	0.82	0.69	1.28	0.56
Suggestive4	1.03	1	0.76	0.5	1.68	1.32	0.9	0.95	0.95	0.87	0.97	0.92	0.79	0.94	0.81
Suggestive5	1.08	0.96	0.79	0.55	1.64	1.4	0.98	0.92	0.96	0.88	0.96	0.92	0.79	0.97	0.78
Suggestive6	1.04	0.99	1.16	0.93	1.04	0.92	0.93	0.94	0.99	0.9	1.43	1.11	0.97	0.99	1.01
Suggestive7	1.08	1	0.8	0.54	1.74	1.46	0.93	0.98	0.98	0.91	1.45	0.94	0.95	1.4	1.04
Suggestive8	1.03	1.21	1.16	0.93	1.46	1.31	1.19	1.19	1.25	1.06	1.39	1.08	0.67	0.93	0.52
Suggestive9	1.04	1	0.81	0.53	1.69	1.4	0.94	0.94	0.97	0.87	1.02	0.96	0.98	1.02	1.03
Suggestive10	1.08	1.19	1.23	0.92	1.53	1.27	1.11	1.21	1.26	1.03	0.94	1.08	0.84	0.98	0.77
Suggestive11	1.07	0.99	1.16	0.98	1.02	1.03	0.96	0.93	0.99	0.97	1	0.99	0.67	0.97	0.53
Suggestive12	1.06	1.3	0.52	0	2.55	1.95	1.06	0.97	1.05	0.92	1.07	1.17	1.06	1.07	1.04
Suggestive13	1.16	1.05	0.82	0.57	2.27	1.82	1.16	1.16	1.2	1.14	1.52	0.96	0.65	0.91	0.56
Suggestive14	1.07	1.28	0.77	0	2.02	2.12	1.24	1.11	1.27	1.15	0.89	0.94	0.85	1.04	0.75
Suggestive15	1.02	0.64	0	0	1.08	0.98	0.48	0.5	0.51	0.45	0.97	0.47	0.5	0.91	0.29
Suggestive16	0.98	0.92	1.21	0.99	0.58	0.51	0.77	0.79	0.75	0.75	0.53	0.82	0.66	0.91	0.57
Suggestive17	1	1.1	0.47	0	2.29	1.86	0.98	0.99	0.98	0.88	1.44	1.11	1.14	1.05	1.27
Suggestive18	1.07	0.71	0.7	0.54	0.61	0.52	0.52	0.53	0.52	0.52	0.52	0.34	0.34	0.81	0
Suggestive19	1.05	1.07	1.26	0.93	1.14	0.93	0.94	0.96	0.98	0.86	0.97	1.08	0.83	0.94	0.8
Suggestive20	0.98	0.79	0	0	1.73	1.52	0.77	0.75	0.78	0.71	0.94	0.84	0.98	1.34	1
Suggestive21	1.01	0.95	1.24	0.52	1.19	1.38	0.94	0.97	0.99	0.93	1.5	0.99	0.83	1.65	0.58
Suggestive22	1.07	0.95	0.79	0.55	1.57	1.38	0.91	0.92	0.99	0.88	0.97	0.98	0.95	1.04	1.01
Suggestive23	1.05	1.06	1.44	0.52	1.41	1.55	1.01	1.03	0.99	1.02	1.47	1.07	0.97	1.22	0.85
Suggestive24	1.1	0.9	0.77	0.54	1.72	1.4	0.95	0.98	0.98	0.92	0.99	0.97	0.98	1.37	1.05
Suggestive25	1.03	0.99	1.21	0.52	0.89	1.28	0.91	0.92	0.99	0.87	0.93	0.77	0.63	0.95	0.52
Suggestive26	1.05	1.04	1.03	1	0.82	1.15	1.1	1.1	0.97	1.02	0.52	0.75	0.6	1.11	0.43
Suggestive27	1.04	1.03	0.84	0.53	1.71	1.36	0.93	0.98	0.99	0.88	0.97	0.8	0.8	0.98	0.81
Suggestive28	1.04	0.89	1.15	0.99	0.57	0.5	0.74	0.79	0.76	0.75	1.05	0.69	0.56	1.17	0
Suggestive29	1.04	0.94	0.98	0.93	0.92	0.87	0.94	0.97	0.98	0.85	0.93	0.94	0.8	0.93	0.76
Suggestive30	1.02	0.86	0.72	0.5	1.17	0.92	0.71	0.75	0.75	0.66	1.38	0.65	0.79	0.98	0.8
Suggestive31	1.07	0.94	0.59	0.53	1.47	1.52	0.97	0.99	1.03	0.96	1.37	1.15	1.3	1.13	1.37
Suggestive32	1.08	0.81	1.25	0	0.6	1.47	0.74	0.76	0.74	0.74	1.03	0.5	0.34	0.81	0
Suggestive33	1.12	0.88	0.56	0.61	1.11	1.66	1.14	1.07	1.02	1.07	1.08	0.98	0.85	1.18	0.7
Suggestive34	1.05	0.67	0.35	0.57	0.47	1.1	0.97	0.92	0.71	0.88	0.98	0.78	0.69	1.6	0.56
Suggestive35	1.09	0.87	0.89	1	0.77	1.08	1.07	1.04	0.97	1.04	1.02	0.82	0.7	1.09	0.49
Suggestive36	1.04	0.74	0.53	0.58	0.83	1.08	0.84	0.8	0.73	0.77	1.44	0.83	0.81	1.14	0.71
Suggestive37	1.09	0.99	0.73	0.12	1.6	1.87	1	0.96	1.06	0.99	1.43	1	1.17	1.08	1.31
Suggestive38	1.04	0.98	1.15	1.02	1.11	0.97	0.96	0.93	1.04	0.96	0.99	1.15	1.17	1.35	1.59
Suggestive39	1.07	0.97	1.11	1.51	0.98	0.47	0.93	0.93	1.01	1.01	1.03	0.97	0.76	0.92	0.71
Suggestive40	1.1	1.12	1.11	1.03	1.15	0.96	0.98	0.93	1.1	0.99	1.03	1.05	0.86	0.86	0.72
Suggestive41	1.05	1.04	1.12	0.97	1.08	0.91	0.99	0.96	1.06	0.91	1.02	0.85	0.84	0.93	0.72
Suggestive42	1.05	1.03	0.3	0.1	2.32	1.88	0.94	0.93	1.04	0.99	1.45	0.83	1.01	0.91	1.05
Suggestive43	0.99	0.85	0.51	0.55	1.42	1.53	1.04	1.01	0.92	1.03	1.44	0.95	1.09	1.09	1.15
Suggestive44	1.14	1.01	1.22	0.59	1.12	1.42	0.9	0.89	1.01	0.97	0.96	0.99	1.11	1.02	1.33
Suggestive45	1.08	0.84	0.21	0.06	1.73	1.43	0.73	0.73	0.82	0.73	1.44	0.84	1.01	1.31	1.02
Suggestive46	1.03	1.05	1.13	0.56	1.05	1.46	1.03	0.95	1.04	0.98	1.47	0.85	0.85	0.96	0.69
Suggestive47	1.03	0.99	1.15	1.01	1.13	0.98	0.94	0.95	1.01	1	0.98	0.83	0.78	0.94	0.71
Suggestive48	1.02	0.8	0.67	0.14	1.06	1.44	0.74	0.72	0.78	0.77	1.51	0.7	0.61	0.99	0.37
Suggestive49	1.49	0.66	0.25	0.61	1.28	1.75	0.67	0.48	0.72	1.07	1.62	0.9	1.01	0.94	1.16
Suggestive50	1.09	0.8	0.67	0.56	1.17	1.02	0.76	0.75	0.8	0.76	1.01	0.68	0.63	0.96	0.37
Suggestive51	1.08	1.14	1.62	1.5	1.08	0.98	1.23	1.17	1.25	1.18	1.44	1.26	1.2	1.44	1.04
Suggestive52	0.99	0.67	0.6	0.55	0.57	0.56	0.56	0.54	0.54	0.53	0.52	0.36	0.41	0.95	0.02
Suggestive53	1.07	1	1.08	0.57	1.01	1.42	0.93	0.92	1.05	1.06	1	0.88	0.65	0.85	0.71
Suggestive54	1.06	0.98	1.14	1.02	1.05	0.97	0.97	0.93	1.02	0.99	1.47	0.99	0.97	0.98	1.04
Suggestive55	1.03	1.02	1.07	1	1.07	1.01	0.98	0.93	1.03	0.99	1	0.71	0.83	0.91	0.73
Suggestive56	1.07	1.2	1.54	1.41	0.97	0.88	1.24	1.21	1.27	1.18	1	0.99	0.81	1	0.7
Suggestive57	1.04	1.04	1.15	1.03	1.09	1	1.03	0.95	1.06	0.97	1.01	0.99	0.83	0.92	1
Suggestive58	1.06	0.85	0.69	0.58	1.13	1.03	0.77	0.73	0.82	0.77	1	0.85	0.98	0.97	1.05
Suggestive59	1.01	1.01	1.1	0.56	1.05	1.42	0.95	0.94	1.03	1	0.98	0.99	0.99	0.91	1.04
Suggestive60	1.06	1.18	0.89	1.02	0.86	0.97	1.2	0.97	1.11	0.98	0.85	0.85	0.92	0.94	0.98
Suggestive61	1.12	1.17	0.82	0.57	2.2	1.84	1.17	1.13	1.26	1.2	1.46	1.29	1.18	0.99	1.38
Suggestive62	1.07	1.01	1.22	0.13	1.14	1.95	0.95	0.91	1.03	1.03	1	0.86	0.81	0.92	0.74
Suggestive63	1.08	0.84	0.72	0.1	1.12	1.49	0.77	0.73	0.8	0.8	0.53	0.83	0.98	0.98	1.02
Suggestive64	1.05	0.98	0.33	0.12	2.27	1.93	0.96	0.97	1.03	0.96	1.43	1.01	1.17	1.36	1.31
Suggestive65	1.08	0.98	0.68	0.54	1.56	1.39	0.97	0.97	1.03	0.98	0.97	1	1.02	0.96	1.03
Suggestive66	1.09	0.85	0.24	0.1	1.43	1.5	0.79	0.69	0.83	0.77	1.01	1.1	1.46	1.43	1.51
Suggestive67	1.03	0.84	0.68	0.57	1.05	1	0.78	0.74	0.77	0.76	1.46	0.82	0.94	1.02	0.97
Suggestive68	1.1	1.05	0.81	1.04	1.73	0.95	1	0.94	1.07	0.97	1.46	1.01	0.99	1.21	1.05
Suggestive69	1.22	1.15	0.95	0.43	2.21	1.44	0.4	0.98	0.81	1.82	1.58	1.16	1.26	1.22	1.3
Suggestive70	1.02	0.84	0.65	0.52	1.16	0.98	0.72	0.72	0.79	0.74	1.41	0.65	1.02	0.91	1.06
Suggestive71	1.05	0.85	0.71	0.56	1.14	1	0.74	0.72	0.79	0.74	1	0.82	0.98	0.97	1.01
Suggestive72	0.95	1.48	0.19	0.07	1.37	1.55	0.93	0.9	1.04	0.96	0.89	0.8	1.17	0.77	0.61
COLOUR KEY
Range	Copy nr: single gene	Copy nr: two genes
X<=0.35	0	0
0.35<X<=0.65	1	2
0.65<X<=1.35	2	4
1.35<X<=1.65	3	6
1.65<X<=2.35	4	8
2.35<X	5	10
